# Supplementary material for: Genome-wide analysis of the laccase gene family in tossa jute (Corchorus olitorius): insights into stem development, lignification, and responses to abiotic stress
Source: Front Plant Sci. 2025 May 9;16:1568674. doi: 10.3389/fpls.2025.1568674 (PMC12100665; doi:10.3389/fpls.2025.1568674)
Supplement: Supplementary Table 1 — List of Primers. [file Table1.xlsx]

## Sheet: Sheet1
Supplementary Table 1: List of Primers
Name	Forward Primer	Revers Primer	Tm
ColLac1	CGCCACCTGAAGACTATGAC	CTGTAAATTGACGAGCTGGAAAC	60
ColLac2	CCTCTTCATCTTCATGGGTTCA	CTTCTGGCACACCGACAATA	60
ColLac3	CACTCACTGTTGTTGACGTAGA	GGCATTTGGATAGTTGGGTTTG	60
ColLac4	ATCGGTGCTTCTCGTCTTTC	ACTTGTAATGCCTGGTGATCC	60
ColLac5	CAAGTTTACAGTGGTGCAAGTG	GGGAAACAAGGGAGTTGAAGA	60
ColLac6	GGACGTCTTCCTTACTGCTAAC	TAAGTGCCCTTGAGGTTGTG	60
ColLac7	GGGAGGGTATCAAGCAATCAA	GCCACCAAAGAGTTCCAATTTC	60
ColLac8	CCCATTCAACCAGGAACAAAC	CAGAACCACGAGTCCAATCA	58
ColLac9	CCCAATTCAACCAGGAACAAAC	AACCACGAGTCCAATCACTATG	60
ColLac10	TTTCTCCGGTGGTGCTTTAC	GCAGCGTTATTGTGGAACTATTG	60
ColLac11	CAGGCGATCCTTATGTGTTCT	GTCCTGGAAACTGCCCATTA	60
ColLac12	CTCGGATTCGCCGGTATAAAT	TGATTGTTGGACCTGGAGTTT	60
ColLac13	GAATCCGACAGAGAGGAACAC	CAGCCCTGTCAACAACAAATC	60
ColLac14	TCCCACCAGAAACTATTGGATTAC	TCTGCTTGGGTGATTTGGATAG	60
ColLac15	AGGTCTGCAATATGGGAAAGG	GCCGCAGAGTAGGACATTATT	60
ColLac16	CAGGCCAGAGTTTCACATACA	CACCTCGCTTTGGGTAGATAAT	58
ColLac17	AAGCCAATCAGTGGAGGTATTC	CGACAAGGGACCAATCCATATT	60
ColLac18	TGGTGTTTGGGCTGGATTAC	ATTGTATGGGCTGGAGCTATTG	60
ColLac19	ACCTGGGAGAAACTTCACTTAC	GGGTGGGAAAGGATAAGATTCA	60
ColLac20	GCCACATTGAAGCCCATTTC	TGGTTTGACCACAGCCATAA	60
ColLac21	CTGGCCATGAGATGACTGTT	AGGGCAGTTGTGGTTTGT	58
ColLac22	GGACTCAACAACTGCCCTAAA	TGTGGGAGGACGAAAGAAAC	58
ColLac23	CATTGTCGCGAGTGCTAGAT	GTTGCAGGACCCTTTGAATTG	60
ColLac24	ACAGTTTCCGGGTCCTACTATC	CCCAGACCAATGCATCAGTAAA	60
ColLac25	CTACTCCGCCAGATGCTATTT	GGAGAGAGCCTTGTGGATTT	60
ColLac26	TTGCTGAAGACCCTTATGTCTC	GGACCAGGAAACTTCCCATTA	60
ColLac27	AGCAGGCTCGTTCAATAAGG	GAACAAGCGTCCGAGAGATATT	56
ColLac28	TGGAACAACCTGCCCTATTC	GGAATCCAAGAGATGGGAAGTAA	60
ColLac29	GTGGAGGCTGATGCTGAATA	CTGATCAGCGGTGACAAGAA	58
ColLac30	CCTCAACCTCATGGAGAAACTAA	CAGATGTTTGTGGTGGCAATC	60
ColLac31	TGAAGGTGAAGCCAGGAAAG	AATCGTCACCGTGTGGTTAG	58
ColLac32	ACCACCAATGTCCTTGTCTC	CGTGGCAGTCAAGTTATCTACT	58
ColLac33	TGACTGTTGTGGAGGTTGATG	GAGAAGAAGAGTGGTGGTTTGT	60
ColLac34	CTTCTCATCACTCCTGGTCAAA	GTTCCTTGGCCTGTCACATA	60
ColLac35	CTCTGGACAACGTAGGAATGTG	ATGAGTTCGCAGGAGAGTAGA	58
ColLac36	CACACTGAGGGAGTTGTCATT	CTCCAGGGTTGATAGCACATT	60
ColLac37	TTGCTTCAGGCTCATTTCTTTG	ATTAGGTGGATTGCCCGTATAAT	60
ColLac38	TTGTTGACGTCGATGCTAGTT	GGCATTTGGATAGTTGGGTTTG	58
ColLac39	CTCAACCTCCCAATGCTACTT	AGGAGGAATCTGAAGGTGTTTC	60
ColLac40	GCCGTCATCAATGAAGCTTTG	TGTGAAGGGCAAGTTGAGATAG	58
ColLac41	GGATTTGGCGGTCTTCGTATTA	GCTGAACCAGTCTCCGATAAG	60
ColLac42	GTCTTGTGTCCGATTGTGTCT	TAGCATCCCGAGTTGCATTAC	60
ColLac43	CTGTTCAGGTGTACCCAAAGT	AGAATTGGTGGCCTAGGTATTG	60
ColLac44	ACTGTGCATGGCGCTATAA	CTCCTTCCACCATTCTCCTAAA	56
ColLac45	CTCTTCTTTGCCATCCAGAGAC	TGGTCTGTCCGGGAGTTATT	58
ColLac46	TGGATGCACCATTAACCATAGA	TTGAGGGAGGATTGGTAGGA	58
