# Supplementary material for: Genome-wide analysis of the laccase gene family in tossa jute (Corchorus olitorius): insights into stem development, lignification, and responses to abiotic stress
Source: Front Plant Sci. 2025 May 9;16:1568674. doi: 10.3389/fpls.2025.1568674 (PMC12100665; doi:10.3389/fpls.2025.1568674)
Supplement: Supplementary Table 2 — Protein features and chromosomal details of the 46 ColLAC members identified in Corchorus olitorius. [file Table2.xlsx]

## Sheet: Sheet1
Supplementary Table 2: Protein features and chromosomal details of the 46 ColLAC members identified in Corchorus olitorius.
ColLAC	Database Gene ID	Chromosome	Strand (+/-)	Chromosomal Coordinates		bp length	Sequence length (amino acids)	Molecular weight (kDa)	Theoretical pI	The instability index	Aliphatic index	Grand average of hydropathicity (GRAVY)	Sub-cellular localization
				Start	End
ColLac1	GWHPBCLB000632	Chr1	-	9376239	9376704	465	119	13.3609	4.92	45.18	72.02	-0.313	cytoplasm
ColLac2	GWHPBCLB001017	Chr1	-	15953181	15953569	388	104	11.8895	5.48	41.63	89.81	-0.075	cytoplasm
ColLac3	GWHPBCLB001020	Chr1	-	15958823	15959179	356	102	11.2769	5.14	5.13	89.8	-0.002	cytoplasm
ColLac4	GWHPBCLB001021	Chr1	-	15959275	15959920	645	111	12.4615	9.44	52.92	111.35	0.203	cytoplasm
ColLac5	GWHPBCLB001057	Chr1	+	16995649	16998075	2426	562	63.4904	8	33.84	77.37	-0.206	peroxisome
ColLac6	GWHPBCLB001225	Chr1	+	20448524	20451042	2518	560	61.9424	5.4	28.78	77.68	-0.244	vacuoles
ColLac7	GWHPBCLB001232	Chr1	-	20598456	20599704	1248	295	32.039	5.18	31.01	85.32	-0.026	vacuoles
ColLac8	GWHPBCLB001233	Chr1	+	20609563	20623700	14137	1077	120.229	5.88	31.27	75.29	-0.207	chloroplast
ColLac9	GWHPBCLB001234	Chr1	+	20642761	20645218	2457	561	62.4262	5.6	28.43	78	-0.154	endoplasmic reticulum
ColLac10	GWHPBCLB001236	Chr1	+	20740183	20742618	2435	525	58.1634	5.37	35.82	79.1	-0.162	cytoskeletons
ColLac11	GWHPBCLB004704	Chr2	+	36299046	36304092	5046	594	66.4981	6.07	31.47	86.4	-0.164	vacuoles
ColLac12	GWHPBCLB005880	Chr2	-	53185821	53187940	2119	579	65.3164	8.59	36.69	83.14	-0.254	cytoplasm
ColLac13	GWHPBCLB005882	Chr2	-	53236706	53238974	2268	588	65.8027	6.34	37.53	87.01	-0.158	chloroplast
ColLac14	GWHPBCLB005887	Chr2	+	53267958	53270473	2515	594	66.5866	9.05	37.15	78.57	-0.377	cytoplasm
ColLac15	GWHPBCLB006273	Chr2	+	56950093	56959330	9237	1074	120.09	9.46	33.34	89.92	-0.149	vacuoles
ColLac16	GWHPBCLB006344	Chr2	-	57630730	57633073	2343	600	67.1395	7.07	35.77	83.77	-0.134	cytoskeletons
ColLac17	GWHPBCLB006382	Chr2	+	57906638	57912625	5987	856	95.2403	8.91	31.41	80.63	-0.175	cytoplasm
ColLac18	GWHPBCLB006781	Chr3	-	7221039	7221263	224	74	7.98613	6.7	13.53	89.73	0.255	cytoskeletons
ColLac19	GWHPBCLB006782	Chr3	-	7222561	7223333	772	141	15.3064	5.54	41.84	90	-0.138	extracellular space
ColLac20	GWHPBCLB007074	Chr3	-	12217829	12220099	2270	572	63.7179	5.62	29.34	87.22	-0.159	chloroplast
ColLac21	GWHPBCLB007577	Chr3	-	18918393	18921540	3147	554	61.0181	8.7	22.41	84.93	-0.005	chloroplast
ColLac22	GWHPBCLB007668	Chr3	-	19973831	19976486	2655	576	63.7559	8.53	34.18	81.93	-0.149	chloroplast
ColLac23	GWHPBCLB008272	Chr3	-	25834727	25838205	3478	654	73.3455	7.23	30.47	86.13	-0.156	nucleus
ColLac24	GWHPBCLB008400	Chr3	-	27237328	27240338	3010	616	69.3217	8.84	38.3	81.8	-0.286	vacuoles
ColLac25	GWHPBCLB009266	Chr3	+	38789744	38791026	1282	340	37.9954	6.8	25.01	98.91	-0.097	vacuoles
ColLac26	GWHPBCLB009268	Chr3	+	38833443	38834369	926	186	20.7133	8.56	25.91	121.56	0.465	vacuoles
ColLac27	GWHPBCLB012739	Chr4	-	45228314	45230920	2606	557	62.5635	9.04	37.26	87.67	-0.228	vacuoles
ColLac28	GWHPBCLB012804	Chr4	-	45706260	45710220	3960	542	60.2801	9.22	32.96	81.11	-0.245	vacuoles
ColLac29	GWHPBCLB013347	Chr4	+	50336367	50338534	2167	544	60.5552	8.71	31.27	77.92	-0.115	chloroplast
ColLac30	GWHPBCLB016154	Chr5	+	43180827	43182977	2150	562	62.6483	9.25	32.68	82.74	-0.132	chloroplast
ColLac31	GWHPBCLB016620	Chr5	+	48062635	48065644	3009	574	63.729	9.26	31.65	81.36	-0.204	chloroplast
ColLac32	GWHPBCLB016731	Chr5	+	49135306	49137588	2282	546	59.4804	9.28	36.56	89.58	-0.027	vacuoles
ColLac33	GWHPBCLB017328	Chr6	-	8567195	8570553	3358	578	64.6501	7.29	27.61	83.32	-0.083	chloroplast
ColLac34	GWHPBCLB018816	Chr6	+	36616778	36618967	2189	566	62.3868	8.83	33.02	87.97	-0.016	chloroplast
ColLac35	GWHPBCLB019837	Chr6	+	46706892	46710343	3451	542	60.9394	9.57	36.93	82.86	-0.244	cytoplasm
ColLac36	GWHPBCLB020385	Chr7	+	3628465	3630220	1755	306	34.3644	6.05	24.94	90.13	0.012	cytoplasm
ColLac37	GWHPBCLB020416	Chr7	-	3965067	3967679	2612	583	64.3023	9.31	29.03	88.11	-0.038	chloroplast
ColLac38	GWHPBCLB020423	Chr7	+	4023420	4025835	2415	581	63.8745	9.24	27.77	87.73	-0.024	chloroplast
ColLac39	GWHPBCLB020530	Chr7	-	4868823	4871032	2209	575	63.51	9.48	31.1	82.03	-0.108	chloroplast
ColLac40	GWHPBCLB020902	Chr7	+	8180102	8183137	3035	560	61.3146	9.16	30.48	88.73	-0.016	chloroplast
ColLac41	GWHPBCLB022673	Chr7	-	42797813	42806666	8853	956	107.226	8.4	39.46	84.03	-0.204	plastid
ColLac42	GWHPBCLB023001	Chr7	-	45916530	45930313	13783	1548	173.994	6.62	41.14	94.68	-0.16	cytoplasm
ColLac43	GWHPBCLB023076	Chr7	-	46433356	46436047	2691	571	63.5079	7.24	43.48	84.66	-0.147	cytoplasm
ColLac44	GWHPBCLB023256	tig00000108	-	103928	116677	12749	1078	121.053	8.15	33.76	75	-0.282	chloroplast
ColLac45	GWHPBCLB023259	tig00000108	-	228581	231135	2554	568	64.3596	7.26	32.35	81.04	-0.245	cytoplasm
ColLac46	GWHPBCLB023867	tig00000440	+	4868755	4870920	2165	559	61.746	8.3	34.9	86.87	-0.052	extracellular space
