# Supplementary material for: Genome-wide analysis of the laccase gene family in tossa jute (Corchorus olitorius): insights into stem development, lignification, and responses to abiotic stress
Source: Front Plant Sci. 2025 May 9;16:1568674. doi: 10.3389/fpls.2025.1568674 (PMC12100665; doi:10.3389/fpls.2025.1568674)
Supplement: Supplementary Table 3 — List of orthologous and paralogous pairs of ColLAC genes. [file Table3.xlsx]

## Sheet: Sheet1
Supplementary Table 3: List of orthologous and paralogous pairs of ColLAC genes
Orthologous pairs between C. olitorius and A. thaliana				Orthologous pairs between C. olitorius and O. sativa				Orthologous pairs between C. olitorius and T. cacao				Orthologous pairs between C. olitorius and C. capsularis				Paraologous pairs among C. olitorius
S. No.	AtLAC	ColLAC		S. No.	OsLAC	ColLAC		S. No.	TheccLAC	ColLAC		S. No.	CcaLAC	ColLAC		S. No.	ColLAC	ColLAC
1	AtLAC5	ColLac22		1	OsLAC4	ColLac34		1	Thecc1EG006868	ColLac46		1	CcaLAC1	ColLac7		1	ColLac10	ColLac9
2	ATLAC17	ColLac34		2	OsLAC4	ColLac37		2	Thecc1EG000357	ColLac17		2	CcaLAC10	ColLac15		2	ColLac13	ColLac20
3	ATLAC17	ColLac38		3	OsLAC4	ColLac38		3	Thecc1EG042428	ColLac22		3	CcaLAC11	ColLac16		3	ColLac18	ColLac7
4	AtLAC12	ColLac22						4	Thecc1EG041673	ColLac40		4	CcaLAC12	ColLac17		4	ColLac20	ColLac13
5	AtLAC11	ColLac46						5	Thecc1EG021909	ColLac31		5	CcaLAC12	ColLac46		5	ColLac30	ColLac17
								6	Thecc1EG042605	ColLac21		6	CcaLAC12	ColLac30		6	ColLac34	ColLac3
								7	Thecc1EG032988	ColLac38		7	CcaLAC13	ColLac11		7	ColLac37	ColLac34
								8	Thecc1EG032988	ColLac34		8	CcaLAC14	ColLac24		8	ColLac37	ColLac3
								9	Thecc1EG041965	ColLac37		9	CcaLAC15	ColLac23		9	ColLac38	ColLac3
								10	Thecc1EG021754	ColLac32		10	CcaLAC16	ColLac28		10	ColLac38	ColLac34
								11	Thecc1EG005115	ColLac29		11	CcaLAC17	ColLac27		11	ColLac38	ColLac37
								12	Thecc1EG032988	ColLac3		12	CcaLAC18	ColLac29		12	ColLac46	ColLac17
								13	Thecc1EG041799	ColLac39		13	CcaLAC19	ColLac32		13	ColLac46	ColLac30
								14	Thecc1EG042229	ColLac42		14	CcaLAC2	ColLac8
								15	Thecc1EG006868	ColLac17		15	CcaLAC20	ColLac31
								16	Thecc1EG001179	ColLac12		16	CcaLAC21	ColLac30
								17	Thecc1EG041965	ColLac38		17	CcaLAC21	ColLac46
								18	Thecc1EG032988	ColLac37		18	CcaLAC21	ColLac17
								19	Thecc1EG000357	ColLac46		19	CcaLAC22	ColLac33
								20	Thecc1EG006868	ColLac30		20	CcaLAC23	ColLac34
								21	Thecc1EG041965	ColLac34		21	CcaLAC23	ColLac38
								22	Thecc1EG001174	ColLac13		22	CcaLAC23	ColLac3
								23	Thecc1EG041965	ColLac3		23	CcaLAC23	ColLac37
								24	Thecc1EG012703	ColLac33		24	CcaLAC24	ColLac35
								25	Thecc1EG001174	ColLac20		25	CcaLAC25	ColLac43
								26	Thecc1EG000357	ColLac30		26	CcaLAC26	ColLac42
												27	CcaLAC27	ColLac44
												28	CcaLAC27	ColLac44
												29	CcaLAC28	ColLac40
												30	CcaLAC29	ColLac8
												31	CcaLAC29	ColLac10
												32	CcaLAC29	ColLac8
												33	CcaLAC29	ColLac5
												34	CcaLAC29	ColLac9
												35	CcaLAC3	ColLac9
												36	CcaLAC3	ColLac10
												37	CcaLAC30	ColLac39
												38	CcaLAC31	ColLac38
												39	CcaLAC31	ColLac3
												40	CcaLAC31	ColLac37
												41	CcaLAC31	ColLac34
												42	CcaLAC32	ColLac37
												43	CcaLAC32	ColLac38
												44	CcaLAC32	ColLac34
												45	CcaLAC32	ColLac3
												46	CcaLAC4	ColLac44
												47	CcaLAC4	ColLac44
												48	CcaLAC5	ColLac44
												49	CcaLAC5	ColLac44
												50	CcaLAC6	ColLac5
												51	CcaLAC7	ColLac46
												52	CcaLAC7	ColLac17
												53	CcaLAC7	ColLac30
												54	CcaLAC8	ColLac12
												55	CcaLAC9	ColLac13
