# Supplementary material for: Genome-wide analysis of the laccase gene family in tossa jute (Corchorus olitorius): insights into stem development, lignification, and responses to abiotic stress
Source: Front Plant Sci. 2025 May 9;16:1568674. doi: 10.3389/fpls.2025.1568674 (PMC12100665; doi:10.3389/fpls.2025.1568674)
Supplement: Supplementary Table 4 — List of cis-acting elements in the upstream regions of ColLAC genes. [file Table4.xlsx]

## Sheet: Sheet1
		ColLac1	ColLac2	ColLac3	ColLac4	ColLac5	ColLac6	ColLac7	ColLac8	ColLac9	ColLac10	ColLac11	ColLac12	ColLac13	ColLac14	ColLac15	ColLac16	ColLac17	ColLac18	ColLac19	ColLac20	ColLac21	ColLac22	ColLac23	ColLac24	ColLac25	ColLac26	ColLac27	ColLac28	ColLac29	ColLac30	ColLac31	ColLac32	ColLac33	ColLac34	ColLac35	ColLac36	ColLac37	ColLac38	ColLac39	ColLac40	ColLac41	ColLac42	ColLac43	ColLac44	ColLac45	ColLac46
W box	Abiotic and Biotic stress	1	1						1	1		1	1	1	1	1			1			1		1		1	1		1	1				1	1	1		1	1	1	1		1			1	1
WRE3	Abiotic and Biotic stress	1		1	1							1		1		1						1		1		1					1		1		1					1	1	1
ARE	Abiotic and Biotic stress	1		1	1		1	1	1	1	1	1		1	1	1	1	1	1	1	1	1	1	1	1			1	1		1	1	1	1		1	1	1		1	1	1	1		1	1	1
GC-motif	Abiotic and Biotic stress					1																1																					1
TC-rich repeats	Abiotic and Biotic stress			1		1	1		1	1		1	1		1							1		1		1		1	1		1									1	1				1		1
Myb	Abiotic and Biotic stress	1	1	1	1	1	1			1	1	1	1	1	1	1	1	1			1	1	1	1	1	1	1	1		1	1	1			1	1		1	1	1	1	1	1	1	1		1
STRE	Abiotic and Biotic stress					1		1		1	1		1	1	1	1	1	1	1	1	1		1		1	1	1	1	1	1	1			1	1	1	1	1	1	1	1	1	1	1	1		1
WUN-motif	Abiotic and Biotic stress								1	1	1	1	1		1	1	1	1		1		1				1	1	1	1	1		1		1	1		1	1	1			1		1	1	1
ABRE3a	Abiotic stress							1													1			1						1				1					1						1
LTR	Abiotic stress	1	1			1			1			1				1				1				1	1		1	1	1	1	1			1	1							1	1		1
MBS	Abiotic stress									1	1		1		1		1				1	1	1	1	1		1	1		1		1			1			1		1				1			1
ABRE4	Abiotic stress			1				1													1			1						1				1					1						1
DRE core	Abiotic stress											1																	1																	1
DRE1	Abiotic stress																			1
MYC	Abiotic stress							1	1	1	1	1	1	1	1	1	1	1	1	1	1	1	1	1	1	1	1	1	1	1	1	1	1	1	1	1	1	1	1	1	1	1	1	1	1	1	1
AT-rich sequence	Biotic stress									1	1																			1
MSA-like	Cell Cycle	1	1			1	1						1
circadian	Circadian Clock								1								1		1	1	1			1	1						1	1				1
MBSI	Metabolism					1		1																	1			1
O2-site	Metabolism							1			1	1									1	1				1				1												1	1			1
Unnamed__8	NF	1	1	1	1		1																	1						1									1
CARE	NF			1	1		1															1					1							1					1			1			1		1
A-box	NF	1				1	1												1					1		1								1	1						1			1
TATA-box	NF							1	1	1	1	1	1	1	1	1	1	1	1	1	1	1	1	1	1	1	1	1	1	1	1	1	1	1	1	1	1	1	1	1	1	1	1	1	1	1	1
box S	NF																									1																1
CAAT-box	NF							1	1	1	1	1	1	1	1	1	1	1	1	1	1	1	1	1	1	1	1	1	1	1	1	1	1	1	1	1	1	1	1	1	1	1	1	1	1	1	1
CCAAT-box	NF					1						1	1					1	1	1		1				1									1
Unnamed__1	NF							1	1		1	1	1	1	1	1	1		1	1	1		1	1			1			1		1	1	1		1	1		1	1				1	1
Unnamed__10	NF																							1						1									1
Unnamed__12	NF																							1						1									1
Unnamed__14	NF																							1						1									1
Unnamed__16	NF		1	1	1	1																				1
Unnamed__2	NF	1	1	1	1	1	1		1								1				1	1	1								1								1				1				1
Unnamed__4	NF			1	1			1	1	1	1	1	1	1	1	1	1	1	1	1	1	1	1	1	1	1	1	1	1	1	1	1	1	1	1	1	1	1	1	1	1	1	1	1	1	1	1
Unnamed__6	NF								1				1		1	1		1				1							1					1	1						1	1
dOCT	Plant growth/ Development																																	1
re2f-1	Plant Growth/ Development															1												1																	1
HD-Zip 3	Plant growth/ Development	1																															1
CCGTCC-box	Plant growth/ Development	1		1	1		1												1					1		1								1	1									1
OCT	Plant growth/ Development	1	1
as-1	Plant growth/ Development							1	1	1	1		1	1			1	1			1		1	1	1	1		1	1		1	1		1	1	1		1	1			1		1		1	1
CAT-box	Plant growth/ Development																1				1										1		1	1					1		1						1
GCN4_motif	Plant growth/ Development								1			1						1									1							1	1											1
HD-Zip 1	Plant growth/ Development														1							1											1
RY-element	Plant growth/ Development													1				1			1			1			1										1
G-box	Plant Physiology/ Signalling							1	1	1	1		1	1	1	1			1		1		1	1	1			1		1		1	1	1		1			1	1			1	1	1
Sp1	Plant Physiology/ Signalling	1	1	1	1	1	1							1					1	1	1													1	1		1									1
TCCC-motif	Plant Physiology/ Signalling	1						1	1							1					1				1				1				1				1	1									1
MRE	Plant Physiology/ Signalling								1		1			1			1						1			1		1		1		1				1		1					1		1	1
chs-CMA1a	Plant Physiology/ Signalling																	1																1
GATA-motif	Plant Physiology/ Signalling	1				1	1	1		1		1	1		1		1		1		1	1									1	1	1	1						1			1
I-box	Plant Physiology/ Signalling							1					1	1		1	1				1		1					1			1		1		1								1		1
TCT-motif	Plant Physiology/ Signalling											1	1	1	1		1	1	1	1	1	1			1	1	1	1		1	1	1		1	1	1					1	1	1		1		1
3-AF1 binding site	Plant Physiology/ Signalling																								1										1							1
3-AF3 binding site	Plant Physiology/ Signalling		1				1																																							1
ACE	Plant Physiology/ Signalling							1					1										1	1				1	1									1							1
AE-box	Plant Physiology/ Signalling								1							1	1	1	1	1		1	1	1	1			1				1	1			1	1			1	1	1	1	1	1		1
ATCT-motif	Plant Physiology/ Signalling	1					1						1						1			1	1		1			1		1		1		1		1		1			1					1
Box 4	Plant Physiology/ Signalling							1	1	1	1	1	1	1		1	1	1	1	1	1	1	1	1	1	1		1	1	1	1	1	1	1	1	1	1	1	1	1	1	1	1	1	1	1	1
Box II	Plant Physiology/ Signalling																		1																	1
GT1-motif	Plant Physiology/ Signalling								1		1			1			1			1		1	1	1	1	1		1	1	1	1	1	1	1	1			1			1	1	1	1	1	1	1
LAMP-element	Plant Physiology/ Signalling											1			1															1							1			1
AuxRR-core	Stress/Hormonal	1	1	1	1	1	1	1		1					1													1		1		1		1								1	1
CGTCA-motif	Stress/Hormonal							1	1	1	1		1	1			1	1			1		1	1	1	1		1	1		1	1		1	1	1		1	1			1		1		1	1
TCA-element	Stress/Hormonal									1		1	1	1	1	1	1	1	1		1	1	1	1	1		1			1					1	1	1		1					1		1
ABRE	Stress/Hormonal							1	1	1	1			1	1	1	1		1		1	1	1	1	1		1	1		1		1	1	1	1	1	1		1	1			1	1	1		1
TGA-box	Stress/Hormonal	1		1	1		1																					1
TGACG-motif	Stress/Hormonal		1		1		1	1	1	1	1		1	1			1	1			1		1	1	1	1		1	1		1	1		1	1	1		1	1			1		1		1	1
ERE	Stress/Hormonal							1		1	1	1	1		1	1	1		1	1	1	1	1	1			1		1	1	1			1	1		1			1		1	1		1		1
GARE-motif	Stress/Hormonal																															1						1					1		1
JERE	Stress/Hormonal	1							1
P-box	Stress/Hormonal								1			1		1							1		1		1			1	1							1	1	1	1		1	1	1				1
TATC-box	Stress/Hormonal	1	1		1	1	1			1										1				1								1	1							1
TGA-element	Stress/Hormonal							1	1		1		1	1	1		1														1		1	1					1		1		1		1
AAGAA-motif	Stress/Hormonal					1		1	1	1	1	1	1		1	1		1	1	1	1	1	1	1	1		1	1	1		1	1	1		1	1	1	1	1	1	1					1	1

## Sheet: Sheet2
					ABRE
					AuxRR-core
					TGA-box
					TGA-element
					TATC-box
					GARE-motif
					P-box
					AE-box
					ACE
					G-Box
					Sp1
					chs-CMA1a
					chs-CMA2a
					GATA-motif
					GT1-motif
					I-box
					TCT-motif
					Box 4
					CGTCA-motif
					TGACG-motif
					AC-I
					TCA-element
					MYB-like sequence
