# Supplementary material for: Genome-wide analysis of the laccase gene family in tossa jute (Corchorus olitorius): insights into stem development, lignification, and responses to abiotic stress
Source: Front Plant Sci. 2025 May 9;16:1568674. doi: 10.3389/fpls.2025.1568674 (PMC12100665; doi:10.3389/fpls.2025.1568674)
Supplement: Supplementary Table 5 — miRNA targets in ColLAC genes. [file Table5.xlsx]

## Sheet: Sheet1
miRNA_Acc.	Target_Acc.	Expectation	UPE$	miRNA_start	miRNA_end	Target_start	Target_end	miRNA_aligned_fragment	alignment	Target_aligned_fragment	Inhibition	Target_Desc.	Multiplicity	Functions	Literature
Ath-miR156g	ColLac35	5	-1	1	20	39	58	CGACAGAAGAGAGUGAGCAC	::: . .: :.::::::::	UUGCAUUUUGUUUUCUGUCG	Translation		1	Development and stress responses	https://doi.org/10.3390/plants9091206
Ath-miR156h	ColLac37	5	-1	1	21	1256	1275	UUGACAGAAGAAAGAGAGCAC	:::: ::::::. :::::	AGGCUCA-UUUCUUUGGUCAA	Cleavage		1	Development and stress responses	https://doi.org/10.3390/plants9091206
Ath-miR156j	ColLac35	4.5	-1	1	20	39	58	UGACAGAAGAGAGAGAGCAC	::: .:.: :.:::::::.	UUGCAUUUUGUUUUCUGUCG	Translation		1	Development and stress responses	https://doi.org/10.3390/plants9091206
Ath-miR157a	ColLac35	4.5	-1	1	21	39	59	UUGACAGAAGAUAGAGAGCAC	::: .:.:.:.:::::::.	UUGCAUUUUGUUUUCUGUCGU	Cleavage		1	Development and stress responses	https://doi.org/10.3389/fpls.2024.1460914
Ath-miR157b	ColLac35	4.5	-1	1	21	39	59	UUGACAGAAGAUAGAGAGCAC	::: .:.:.:.:::::::.	UUGCAUUUUGUUUUCUGUCGU	Cleavage		1	Development and stress responses	https://doi.org/10.3389/fpls.2024.1460914
Ath-miR157c	ColLac35	4.5	-1	1	21	39	59	UUGACAGAAGAUAGAGAGCAC	::: .:.:.:.:::::::.	UUGCAUUUUGUUUUCUGUCGU	Cleavage		1	Development and stress responses	https://doi.org/10.3389/fpls.2024.1460914
Ath-miR157d	ColLac35	3.5	-1	1	20	39	58	UGACAGAAGAUAGAGAGCAC	::: .:.:.:.:::::::.	UUGCAUUUUGUUUUCUGUCG	Cleavage		1	Development and stress responses	https://doi.org/10.3389/fpls.2024.1460914
Ath-miR159a	ColLac45	4.5	-1	1	21	1543	1563	UUUGGAUUGAAGGGAGCUCUA	:.:::: ::.: :.::.:::.	UGGAGCACCUUCCGAUUCAAG	Translation		1	Development and stress responses	https://doi.org/10.3389/fpls.2022.905264
Ath-miR159a	ColLac30	4.5	-1	1	21	1238	1258	UUUGGAUUGAAGGGAGCUCUA	:: : ::::::..::::.	CUGAUCGCCCUUCGGUCCAGU	Cleavage		1	Development and stress responses	https://doi.org/10.3389/fpls.2022.905264
Ath-miR159a	ColLac17	5	-1	1	21	1531	1551	UUUGGAUUGAAGGGAGCUCUA	:.:: : :: :::.::.::.:	UGGACCGCCAUUCGAUUCAGA	Cleavage		1	Development and stress responses	https://doi.org/10.3389/fpls.2022.905264
Ath-miR159b	ColLac45	4.5	-1	1	21	1543	1563	UUUGGAUUGAAGGGAGCUCUU	.:::: ::.: :.::.:::.	UGGAGCACCUUCCGAUUCAAG	Translation		1	Development and stress responses	https://doi.org/10.3389/fpls.2022.905264
Ath-miR159b	ColLac30	4.5	-1	1	21	1238	1258	UUUGGAUUGAAGGGAGCUCUU	:: : ::::::..::::.	CUGAUCGCCCUUCGGUCCAGU	Cleavage		1	Development and stress responses	https://doi.org/10.3389/fpls.2022.905264
Ath-miR159b	ColLac17	5	-1	1	21	1531	1551	UUUGGAUUGAAGGGAGCUCUU	.:: : :: :::.::.::.:	UGGACCGCCAUUCGAUUCAGA	Cleavage		1	Development and stress responses	https://doi.org/10.3389/fpls.2022.905264
Ath-miR159c	ColLac45	4.5	-1	1	20	1544	1563	UUUGGAUUGAAGGGAGCUCC	::::: ::.: :.::.:::.	GGAGCACCUUCCGAUUCAAG	Translation		1	Development and stress responses	https://doi.org/10.3389/fpls.2022.905264
Ath-miR159c	ColLac30	4.5	-1	1	20	1239	1258	UUUGGAUUGAAGGGAGCUCC	:: : ::::::..::::.	UGAUCGCCCUUCGGUCCAGU	Cleavage		1	Development and stress responses	https://doi.org/10.3389/fpls.2022.905264
Ath-miR159c	ColLac17	5	-1	1	20	1532	1551	UUUGGAUUGAAGGGAGCUCC	::: : :: :::.::.::.:	GGACCGCCAUUCGAUUCAGA	Cleavage		1	Development and stress responses	https://doi.org/10.3389/fpls.2022.905264
Ath-miR162a	ColLac42	4.5	-1	1	21	2380	2400	UCGAUAAACCUCUGCAUCCAG	::: ::.::.::::: :::	GUGGUUGUAGGGGUUUCUCGU	Cleavage		1	Stress responses	https://doi.org/10.18388/abp.2016_1349
Ath-miR162b	ColLac42	4.5	-1	1	21	2380	2400	UCGAUAAACCUCUGCAUCCAG	::: ::.::.::::: :::	GUGGUUGUAGGGGUUUCUCGU	Cleavage		1	Stress responses	https://doi.org/10.18388/abp.2016_1349
Ath-miR164a	ColLac21	4.5	-1	1	21	1530	1550	UGGAGAAGCAGGGCACGUGCA	: :: :::.:. :.::.::::	UCCAGGUGUCUGGUUUUUCCA	Translation		1	Development	https://doi.org/10.1016/j.plaphy.2023.107790
Ath-miR164b	ColLac21	4.5	-1	1	21	1530	1550	UGGAGAAGCAGGGCACGUGCA	: :: :::.:. :.::.::::	UCCAGGUGUCUGGUUUUUCCA	Translation		1	Development	https://doi.org/10.1016/j.plaphy.2023.107790
Ath-miR164c	ColLac21	4.5	-1	1	21	1530	1550	UGGAGAAGCAGGGCACGUGCG	:: :::.:. :.::.::::	UCCAGGUGUCUGGUUUUUCCA	Translation		1	Development	https://doi.org/10.1016/j.plaphy.2023.107790
Ath-miR166a	ColLac32	5	-1	1	21	524	544	UCGGACCAGGCUUCAUUCCCC	: : : :::.:::::..:.	AAGCACUCAAGUCUGGUUUGG	Cleavage		1	Development; Stem development	https://doi.org/10.3390/genes15070944
Ath-miR166b	ColLac32	5	-1	1	21	524	544	UCGGACCAGGCUUCAUUCCCC	: : : :::.:::::..:.	AAGCACUCAAGUCUGGUUUGG	Cleavage		1	Development; Stem development	https://doi.org/10.3390/genes15070944
Ath-miR166c	ColLac32	5	-1	1	21	524	544	UCGGACCAGGCUUCAUUCCCC	: : : :::.:::::..:.	AAGCACUCAAGUCUGGUUUGG	Cleavage		1	Development; Stem development	https://doi.org/10.3390/genes15070944
Ath-miR166d	ColLac32	5	-1	1	21	524	544	UCGGACCAGGCUUCAUUCCCC	: : : :::.:::::..:.	AAGCACUCAAGUCUGGUUUGG	Cleavage		1	Development; Stem development	https://doi.org/10.3390/genes15070944
Ath-miR166e	ColLac32	5	-1	1	21	524	544	UCGGACCAGGCUUCAUUCCCC	: : : :::.:::::..:.	AAGCACUCAAGUCUGGUUUGG	Cleavage		1	Development; Stem development	https://doi.org/10.3390/genes15070944
Ath-miR166f	ColLac32	5	-1	1	21	524	544	UCGGACCAGGCUUCAUUCCCC	: : : :::.:::::..:.	AAGCACUCAAGUCUGGUUUGG	Cleavage		1	Development; Stem development	https://doi.org/10.3390/genes15070944
Ath-miR166g	ColLac32	5	-1	1	21	524	544	UCGGACCAGGCUUCAUUCCCC	: : : :::.:::::..:.	AAGCACUCAAGUCUGGUUUGG	Cleavage		1	Development; Stem development	https://doi.org/10.3390/genes15070944
Ath-miR167a	ColLac34	4.5	-1	1	21	1141	1161	UGAAGCUGCCAGCAUGAUCUA	: ::::.: ::::::::.	GGAACCAUGUUUGCAGCUUCG	Translation		1	Development particularly seed and floral development	https://doi.org/10.3390/ijms241411850
Ath-miR167a	ColLac41	4.5	-1	1	21	1911	1930	UGAAGCUGCCAGCAUGAUCUA	::: :: :::::..:::::.	CAGAGCA-GCUGGUGGCUUCG	Cleavage		1	Development particularly seed and floral development	https://doi.org/10.3390/ijms241411850
Ath-miR167a	ColLac35	5	-1	1	21	350	370	UGAAGCUGCCAGCAUGAUCUA	:::::: .:::.:::::.	AAGAUCAGAUUGGUAGCUUUU	Cleavage		1	Development particularly seed and floral development	https://doi.org/10.3390/ijms241411850
Ath-miR167a	ColLac15	5	-1	1	21	356	376	UGAAGCUGCCAGCAUGAUCUA	.::::: .:::.:::: ::	AGGAUCAGAUUGGUAGCUACA	Cleavage		1	Development particularly seed and floral development	https://doi.org/10.3390/ijms241411850
Ath-miR167b	ColLac34	4.5	-1	1	21	1141	1161	UGAAGCUGCCAGCAUGAUCUA	: ::::.: ::::::::.	GGAACCAUGUUUGCAGCUUCG	Translation		1	Development particularly seed and floral development	https://doi.org/10.3390/ijms241411850
Ath-miR167b	ColLac41	4.5	-1	1	21	1911	1930	UGAAGCUGCCAGCAUGAUCUA	::: :: :::::..:::::.	CAGAGCA-GCUGGUGGCUUCG	Cleavage		1	Development particularly seed and floral development	https://doi.org/10.3390/ijms241411850
Ath-miR167b	ColLac35	5	-1	1	21	350	370	UGAAGCUGCCAGCAUGAUCUA	:::::: .:::.:::::.	AAGAUCAGAUUGGUAGCUUUU	Cleavage		1	Development particularly seed and floral development	https://doi.org/10.3390/ijms241411850
Ath-miR167b	ColLac15	5	-1	1	21	356	376	UGAAGCUGCCAGCAUGAUCUA	.::::: .:::.:::: ::	AGGAUCAGAUUGGUAGCUACA	Cleavage		1	Development particularly seed and floral development	https://doi.org/10.3390/ijms241411850
Ath-miR167c	ColLac35	5	-1	1	22	348	369	UAAGCUGCCAGCAUGAUCUUGU	::::::: .:::.:::::	GAAAGAUCAGAUUGGUAGCUUU	Cleavage		1	Development particularly seed and floral development	https://doi.org/10.3390/ijms241411850
Ath-miR168a	ColLac41	4.5	-1	1	21	1140	1160	UCGCUUGGUGCAGGUCGGGAA	.:: ::.:::::::: ::	GAUCCAACUUGCACCAAACGU	Cleavage		1	Development	https://doi.org/10.1111/jipb.12792
Ath-miR168b	ColLac41	4.5	-1	1	21	1140	1160	UCGCUUGGUGCAGGUCGGGAA	.:: ::.:::::::: ::	GAUCCAACUUGCACCAAACGU	Cleavage		1	Development	https://doi.org/10.1111/jipb.12792
Ath-miR169a	ColLac41	5	-1	1	21	1659	1679	CAGCCAAGGAUGACUUGCCGA	.:: : :::: :.::::::	AUGGAACGUCACCUUUGGCUU	Translation		2	Development and stress responses	https://doi.org/10.3390/f14050961
Ath-miR169a	ColLac41	5	-1	1	21	1238	1258	CAGCCAAGGAUGACUUGCCGA	.::. : ::.:.::: ::::	CUGGUUACUCGUUCUUCGCUG	Cleavage		2	Development and stress responses	https://doi.org/10.3390/f14050961
Ath-miR169b	ColLac41	4.5	-1	1	21	1658	1678	AGCCAAGGAUGACUUGCCGGA	.:: : :::: :.::::::	CAUGGAACGUCACCUUUGGCU	Cleavage		1	Development and stress responses	https://doi.org/10.3390/f14050961
Ath-miR169c	ColLac41	5	-1	1	21	1238	1258	CAGCCAAGGAUGACUUGCCGG	:.::. : ::.:.::: ::::	CUGGUUACUCGUUCUUCGCUG	Cleavage		2	Development and stress responses	https://doi.org/10.3390/f14050961
Ath-miR169c	ColLac41	5	-1	1	21	1659	1679	CAGCCAAGGAUGACUUGCCGG	.:: : :::: :.::::::	AUGGAACGUCACCUUUGGCUU	Translation		2	Development and stress responses	https://doi.org/10.3390/f14050961
Ath-miR169h	ColLac41	5	-1	1	21	1659	1679	UAGCCAAGGAUGACUUGCCUG	:: : :::: :.::::::	AUGGAACGUCACCUUUGGCUU	Translation		1	Development and stress responses	https://doi.org/10.3390/f14050961
Ath-miR169i	ColLac41	5	-1	1	21	1659	1679	UAGCCAAGGAUGACUUGCCUG	:: : :::: :.::::::	AUGGAACGUCACCUUUGGCUU	Translation		1	Development and stress responses	https://doi.org/10.3390/f14050961
Ath-miR169j	ColLac41	5	-1	1	21	1659	1679	UAGCCAAGGAUGACUUGCCUG	:: : :::: :.::::::	AUGGAACGUCACCUUUGGCUU	Translation		1	Development and stress responses	https://doi.org/10.3390/f14050961
Ath-miR169k	ColLac41	5	-1	1	21	1659	1679	UAGCCAAGGAUGACUUGCCUG	:: : :::: :.::::::	AUGGAACGUCACCUUUGGCUU	Translation		1	Development and stress responses	https://doi.org/10.3390/f14050961
Ath-miR169l	ColLac41	5	-1	1	21	1659	1679	UAGCCAAGGAUGACUUGCCUG	:: : :::: :.::::::	AUGGAACGUCACCUUUGGCUU	Translation		1	Development and stress responses	https://doi.org/10.3390/f14050961
Ath-miR169m	ColLac41	5	-1	1	21	1659	1679	UAGCCAAGGAUGACUUGCCUG	:: : :::: :.::::::	AUGGAACGUCACCUUUGGCUU	Translation		1	Development and stress responses	https://doi.org/10.3390/f14050961
Ath-miR169n	ColLac41	5	-1	1	21	1659	1679	UAGCCAAGGAUGACUUGCCUG	:: : :::: :.::::::	AUGGAACGUCACCUUUGGCUU	Translation		1	Development and stress responses	https://doi.org/10.3390/f14050961
Ath-miR170	ColLac24	3.5	-1	1	21	1073	1093	UGAUUGAGCCGUGUCAAUAUC	:: : ::.:.::.:::::::	CAUUUAGAUAUGGUUCAAUCA	Cleavage		1	Development	https://doi.org/10.3390/f14050961
Ath-miR1886	ColLac13	5	-1	1	21	147	167	UGAGAUGAAAUCUUUGAUUGG	:: ..:::::::.: :::	UACAUGGGAGAUUUCGUAUCA	Cleavage		1	Stress responses	https://doi.org/10.1186/s12870-021-03108-0
Ath-miR1886	ColLac20	5	-1	1	21	102	122	UGAGAUGAAAUCUUUGAUUGG	:: ..:::::::.: :::	CACAUGGGAGAUUUCGUAUCA	Cleavage		1	Stress responses	https://doi.org/10.1186/s12870-021-03108-0
Ath-miR1887	ColLac16	5	-1	1	24	1524	1547	CGUACUAAGUAGAGUCUAAGAGAA	.:::: .:::::::: :. :	UGGAUUUAGCUUCUACUUAUUGGG	Cleavage		1	Development	https://doi.org/10.1186/s12870-021-03108-0
Ath-miR2111a	ColLac15	4.5	-1	1	21	2288	2308	UAAUCUGCAUCCUGAGGUUUA	: :::.::::::: :::: :	UCAACUUCAGGAUCCAGAGUC	Cleavage		1	Root shoot development	https://doi.org/10.1111/pce.13992
Ath-miR2111b	ColLac15	4.5	-1	1	21	2288	2308	UAAUCUGCAUCCUGAGGUUUA	: :::.::::::: :::: :	UCAACUUCAGGAUCCAGAGUC	Cleavage		1	Root shoot development	https://doi.org/10.1111/pce.13992
Ath-miR2934	ColLac13	5	-1	1	21	1487	1506	UCUUUCUGCAAACGCCUUGGA	::: ::: ::::: ::::.::	UCCUAGG-GUUUGGAGAAGGA	Cleavage		1	Development	https://doi.org/10.1111/pce.13992
Ath-miR319a	ColLac30	4	-1	1	21	1237	1257	UUGGACUGAAGGGAGCUCCCU	:: : ::::::.:::::.	CCUGAUCGCCCUUCGGUCCAG	Cleavage		1	Development and stress responses	https://doi.org/10.3390/ijms24010429
Ath-miR319b	ColLac30	4	-1	1	21	1237	1257	UUGGACUGAAGGGAGCUCCCU	:: : ::::::.:::::.	CCUGAUCGCCCUUCGGUCCAG	Cleavage		1	Development and stress responses	https://doi.org/10.3390/ijms24010429
Ath-miR319c	ColLac30	4	-1	1	21	1238	1258	UUUGGACUGAAGGGAGCUCCU	:: : ::::::.:::::.	CUGAUCGCCCUUCGGUCCAGU	Cleavage		1	Development and stress responses	https://doi.org/10.3390/ijms24010429
Ath-miR3440	ColLac34	5	-1	1	21	1208	1228	UGGAUUGGUCAAGGGAAGCGU	::.:.:::.:::::: :	CCCAUUUCUUUGGCCAAUCAA	Cleavage		1	Stress responses	https://doi.org/10.3390/ijms24010429
Ath-miR3440	ColLac6	5	-1	1	21	1480	1500	UGGAUUGGUCAAGGGAAGCGU	: :.:: .:::....:::::	AGGUUUAAUUUGGUUGAUCCA	Cleavage		1	Stress responses	https://doi.org/10.3390/ijms24010429
Ath-miR393a	ColLac34	4.5	-1	1	22	1200	1221	UCCAAAGGGAUCGCAUUGAUCC	::::: : ::..::::::	ACUUCAAUCCCAUUUCUUUGGC	Cleavage		1	Development and stress responses	https://doi.org/10.3390/ijms23169477
Ath-miR393b	ColLac34	4.5	-1	1	21	1201	1221	UCCAAAGGGAUCGCAUUGAUC	::::: : ::..::::::	CUUCAAUCCCAUUUCUUUGGC	Cleavage		1	Development and stress responses	https://doi.org/10.3390/ijms23169477
Ath-miR395a	ColLac31	4.5	-1	1	21	526	546	CUGAAGUGUUUGGGGGAACUC	:: ::::.::::::::	AUAAUCAGCCAAGCACUUCAG	Cleavage		1	sulfate metabolism and allocation	https://doi.org/10.3389/fpls.2022.907364
Ath-miR395a	ColLac21	5	-1	1	21	539	559	CUGAAGUGUUUGGGGGAACUC	: ::.:::::.:. ::::	GUUUGCCUCCAAAUAUAUCAG	Cleavage		1	sulfate metabolism and allocation	https://doi.org/10.3389/fpls.2022.907364
Ath-miR395a	ColLac28	5	-1	1	21	1211	1231	CUGAAGUGUUUGGGGGAACUC	::. ::. .:::::::::	CGAUUUACCUUGACACUUCAG	Translation		1	sulfate metabolism and allocation	https://doi.org/10.3389/fpls.2022.907364
Ath-miR395b	ColLac21	5	-1	1	21	539	559	CUGAAGUGUUUGGGGGGACUC	: ::.:::::.:. ::::	GUUUGCCUCCAAAUAUAUCAG	Cleavage		1	sulfate metabolism and allocation	https://doi.org/10.3389/fpls.2022.907364
Ath-miR395c	ColLac21	5	-1	1	21	539	559	CUGAAGUGUUUGGGGGGACUC	: ::.:::::.:. ::::	GUUUGCCUCCAAAUAUAUCAG	Cleavage		1	sulfate metabolism and allocation	https://doi.org/10.3389/fpls.2022.907364
Ath-miR395d	ColLac31	4.5	-1	1	21	526	546	CUGAAGUGUUUGGGGGAACUC	:: ::::.::::::::	AUAAUCAGCCAAGCACUUCAG	Cleavage		1	sulfate metabolism and allocation	https://doi.org/10.3389/fpls.2022.907364
Ath-miR395d	ColLac21	5	-1	1	21	539	559	CUGAAGUGUUUGGGGGAACUC	: ::.:::::.:. ::::	GUUUGCCUCCAAAUAUAUCAG	Cleavage		1	sulfate metabolism and allocation	https://doi.org/10.3389/fpls.2022.907364
Ath-miR395d	ColLac28	5	-1	1	21	1211	1231	CUGAAGUGUUUGGGGGAACUC	::. ::. .:::::::::	CGAUUUACCUUGACACUUCAG	Translation		1	sulfate metabolism and allocation	https://doi.org/10.3389/fpls.2022.907364
Ath-miR395e	ColLac31	4.5	-1	1	21	526	546	CUGAAGUGUUUGGGGGAACUC	:: ::::.::::::::	AUAAUCAGCCAAGCACUUCAG	Cleavage		1	sulfate metabolism and allocation	https://doi.org/10.3389/fpls.2022.907364
Ath-miR395e	ColLac21	5	-1	1	21	539	559	CUGAAGUGUUUGGGGGAACUC	: ::.:::::.:. ::::	GUUUGCCUCCAAAUAUAUCAG	Cleavage		1	sulfate metabolism and allocation	https://doi.org/10.3389/fpls.2022.907364
Ath-miR395e	ColLac28	5	-1	1	21	1211	1231	CUGAAGUGUUUGGGGGAACUC	::. ::. .:::::::::	CGAUUUACCUUGACACUUCAG	Translation		1	sulfate metabolism and allocation	https://doi.org/10.3389/fpls.2022.907364
Ath-miR395f	ColLac21	5	-1	1	21	539	559	CUGAAGUGUUUGGGGGGACUC	: ::.:::::.:. ::::	GUUUGCCUCCAAAUAUAUCAG	Cleavage		1	sulfate metabolism and allocation	https://doi.org/10.3389/fpls.2022.907364
Ath-miR397a	ColLac32	0.5	-1	1	21	663	683	UCAUUGAGUGCAGCGUUGAUG	::::::.::::::::::::::	CAUCAAUGCUGCACUCAAUGA	Cleavage		1	Targets laccase (LAC) genes, Lignin synthesis	https://doi.org/10.1111/mpp.13357
Ath-miR397a	ColLac39	0.5	-1	1	21	690	710	UCAUUGAGUGCAGCGUUGAUG	:::::.::::::::::::::	GAUCAAUGCUGCACUCAAUGA	Cleavage		1	Targets laccase (LAC) genes, Lignin synthesis	https://doi.org/10.1111/mpp.13357
Ath-miR397a	ColLac40	1.5	-1	1	21	681	701	UCAUUGAGUGCAGCGUUGAUG	::::::::::::::: :::::	CAUCAACGCUGCACUGAAUGA	Cleavage		1	Targets laccase (LAC) genes, Lignin synthesis	https://doi.org/10.1111/mpp.13357
Ath-miR397a	ColLac31	1.5	-1	1	21	675	695	UCAUUGAGUGCAGCGUUGAUG	::::::::::::::::: ::	AAUCAACGCUGCACUCAACGA	Cleavage		1	Targets laccase (LAC) genes, Lignin synthesis	https://doi.org/10.1111/mpp.13357
Ath-miR397a	ColLac34	1.5	-1	1	21	687	707	UCAUUGAGUGCAGCGUUGAUG	::::::::::::::::: ::	AAUCAACGCUGCACUCAACGA	Cleavage		1	Targets laccase (LAC) genes, Lignin synthesis	https://doi.org/10.1111/mpp.13357
Ath-miR397a	ColLac46	2	-1	1	21	675	695	UCAUUGAGUGCAGCGUUGAUG	::::::.::::::::::: ::	CAUCAAUGCUGCACUCAACGA	Cleavage		1	Targets laccase (LAC) genes, Lignin synthesis	https://doi.org/10.1111/mpp.13357
Ath-miR397a	ColLac30	2	-1	1	21	684	704	UCAUUGAGUGCAGCGUUGAUG	.:::::.:::::::: :::::	UAUCAAUGCUGCACUGAAUGA	Cleavage		1	Targets laccase (LAC) genes, Lignin synthesis	https://doi.org/10.1111/mpp.13357
Ath-miR397a	ColLac3	2	-1	1	21	99	119	UCAUUGAGUGCAGCGUUGAUG	:::::.::::::::::: ::	AAUCAAUGCUGCACUCAACGA	Cleavage		1	Targets laccase (LAC) genes, Lignin synthesis	https://doi.org/10.1111/mpp.13357
Ath-miR397a	ColLac33	3	-1	1	21	684	704	UCAUUGAGUGCAGCGUUGAUG	::::::.:: ::.::.:::::	CAUCAAUGCAGCGCUUAAUGA	Cleavage		1	Targets laccase (LAC) genes, Lignin synthesis	https://doi.org/10.1111/mpp.13357
Ath-miR397a	ColLac38	3	-1	1	21	690	710	UCAUUGAGUGCAGCGUUGAUG	:::::::: :::::::: ::	AAUCAACGCCGCACUCAACGA	Cleavage		1	Targets laccase (LAC) genes, Lignin synthesis	https://doi.org/10.1111/mpp.13357
Ath-miR397a	ColLac17	4	-1	1	21	690	710	UCAUUGAGUGCAGCGUUGAUG	::: :::::::: ::::: ::	CAUAAACGCUGCCCUCAACGA	Cleavage		1	Targets laccase (LAC) genes, Lignin synthesis	https://doi.org/10.1111/mpp.13357
Ath-miR397a	ColLac9	4	-1	1	21	681	701	UCAUUGAGUGCAGCGUUGAUG	::.::.:::::: : :::::	AAUUAAUGCUGCAAUGAAUGA	Cleavage		1	Targets laccase (LAC) genes, Lignin synthesis	https://doi.org/10.1111/mpp.13357
Ath-miR397a	ColLac8	4.5	-1	1	21	681	701	UCAUUGAGUGCAGCGUUGAUG	.::.::.:::::. : :::::	UAUUAAUGCUGCGAUGAAUGA	Cleavage		1	Targets laccase (LAC) genes, Lignin synthesis	https://doi.org/10.1111/mpp.13357
Ath-miR397a	ColLac42	4.5	-1	1	21	3618	3638	UCAUUGAGUGCAGCGUUGAUG	::::::: :::::.: ::: :	CAUCAACUCUGCAUUGAAUCA	Cleavage		1	Targets laccase (LAC) genes, Lignin synthesis	https://doi.org/10.1111/mpp.13357
Ath-miR397b	ColLac32	2	-1	1	21	663	683	UCAUUGAGUGCAUCGUUGAUG	::::::.: ::::::::::::	CAUCAAUGCUGCACUCAAUGA	Cleavage		1	Targets laccase (LAC) genes, Lignin synthesis	https://doi.org/10.1111/mpp.13357
Ath-miR397b	ColLac39	2	-1	1	21	690	710	UCAUUGAGUGCAUCGUUGAUG	:::::.: ::::::::::::	GAUCAAUGCUGCACUCAAUGA	Cleavage		1	Targets laccase (LAC) genes, Lignin synthesis	https://doi.org/10.1111/mpp.13357
Ath-miR397b	ColLac40	3	-1	1	21	681	701	UCAUUGAGUGCAUCGUUGAUG	:::::::: :::::: :::::	CAUCAACGCUGCACUGAAUGA	Cleavage		1	Targets laccase (LAC) genes, Lignin synthesis	https://doi.org/10.1111/mpp.13357
Ath-miR397b	ColLac34	3	-1	1	21	687	707	UCAUUGAGUGCAUCGUUGAUG	::::::: ::::::::: ::	AAUCAACGCUGCACUCAACGA	Cleavage		1	Targets laccase (LAC) genes, Lignin synthesis	https://doi.org/10.1111/mpp.13357
Ath-miR397b	ColLac31	3	-1	1	21	675	695	UCAUUGAGUGCAUCGUUGAUG	::::::: ::::::::: ::	AAUCAACGCUGCACUCAACGA	Cleavage		1	Targets laccase (LAC) genes, Lignin synthesis	https://doi.org/10.1111/mpp.13357
Ath-miR397b	ColLac46	3.5	-1	1	21	675	695	UCAUUGAGUGCAUCGUUGAUG	::::::.: ::::::::: ::	CAUCAAUGCUGCACUCAACGA	Cleavage		1	Targets laccase (LAC) genes, Lignin synthesis	https://doi.org/10.1111/mpp.13357
Ath-miR397b	ColLac30	3.5	-1	1	21	684	704	UCAUUGAGUGCAUCGUUGAUG	.:::::.: :::::: :::::	UAUCAAUGCUGCACUGAAUGA	Cleavage		1	Targets laccase (LAC) genes, Lignin synthesis	https://doi.org/10.1111/mpp.13357
Ath-miR397b	ColLac3	3.5	-1	1	21	99	119	UCAUUGAGUGCAUCGUUGAUG	:::::.: ::::::::: ::	AAUCAAUGCUGCACUCAACGA	Cleavage		1	Targets laccase (LAC) genes, Lignin synthesis	https://doi.org/10.1111/mpp.13357
Ath-miR397b	ColLac33	4.5	-1	1	21	684	704	UCAUUGAGUGCAUCGUUGAUG	::::::.: ::.::.:::::	CAUCAAUGCAGCGCUUAAUGA	Cleavage		1	Targets laccase (LAC) genes, Lignin synthesis	https://doi.org/10.1111/mpp.13357
Ath-miR399a	ColLac37	4.5	-1	1	21	387	407	UGCCAAAGGAGAUUUGCCCUG	:::: :: :::.:::::::	AAGGGGAACCCUCUUUUGGCA	Cleavage		1	Phosphate homeostasis	https://doi.org/10.1186/1471-2229-13-214
Ath-miR399a	ColLac33	4.5	-1	1	21	375	395	UGCCAAAGGAGAUUUGCCCUG	:: : : ::::::::::::	AAGAGGCACUCUCCUUUGGCA	Cleavage		1	Phosphate homeostasis	https://doi.org/10.1186/1471-2229-13-214
Ath-miR399a	ColLac41	5	-1	1	21	86	106	UGCCAAAGGAGAUUUGCCCUG	:: : ::. :::::::::	AGUGGAAUAUUACCUUUGGCA	Translation		1	Phosphate homeostasis	https://doi.org/10.1186/1471-2229-13-214
Ath-miR399b	ColLac37	3	-1	1	21	387	407	UGCCAAAGGAGAGUUGCCCUG	:::: ::: :::.:::::::	AAGGGGAACCCUCUUUUGGCA	Cleavage		1	Phosphate homeostasis	https://doi.org/10.1186/1471-2229-13-214
Ath-miR399b	ColLac33	3	-1	1	21	375	395	UGCCAAAGGAGAGUUGCCCUG	:: : ::::::::::::::	AAGAGGCACUCUCCUUUGGCA	Cleavage		1	Phosphate homeostasis	https://doi.org/10.1186/1471-2229-13-214
Ath-miR399b	ColLac21	4	-1	1	21	351	371	UGCCAAAGGAGAGUUGCCCUG	:: : .:: :::::::::::	AAGAGGGACACUCCUUUGGCA	Cleavage		1	Phosphate homeostasis	https://doi.org/10.1186/1471-2229-13-214
Ath-miR399b	ColLac39	4.5	-1	1	21	378	398	UGCCAAAGGAGAGUUGCCCUG	:: : ::::::..: :::::	AAGAGGAACUCUUUUCUGGCA	Cleavage		1	Phosphate homeostasis	https://doi.org/10.1186/1471-2229-13-214
Ath-miR399c	ColLac37	3	-1	1	21	387	407	UGCCAAAGGAGAGUUGCCCUG	:::: ::: :::.:::::::	AAGGGGAACCCUCUUUUGGCA	Cleavage		1	Phosphate homeostasis	https://doi.org/10.1186/1471-2229-13-214
Ath-miR399c	ColLac33	3	-1	1	21	375	395	UGCCAAAGGAGAGUUGCCCUG	:: : ::::::::::::::	AAGAGGCACUCUCCUUUGGCA	Cleavage		1	Phosphate homeostasis	https://doi.org/10.1186/1471-2229-13-214
Ath-miR399c	ColLac21	4	-1	1	21	351	371	UGCCAAAGGAGAGUUGCCCUG	:: : .:: :::::::::::	AAGAGGGACACUCCUUUGGCA	Cleavage		1	Phosphate homeostasis	https://doi.org/10.1186/1471-2229-13-214
Ath-miR399c	ColLac39	4.5	-1	1	21	378	398	UGCCAAAGGAGAGUUGCCCUG	:: : ::::::..: :::::	AAGAGGAACUCUUUUCUGGCA	Cleavage		1	Phosphate homeostasis	https://doi.org/10.1186/1471-2229-13-214
Ath-miR399d	ColLac37	4.5	-1	1	21	387	407	UGCCAAAGGAGAUUUGCCCCG	::: :: :::.:::::::	AAGGGGAACCCUCUUUUGGCA	Cleavage		1	Phosphate homeostasis	https://doi.org/10.1186/1471-2229-13-214
Ath-miR399d	ColLac41	5	-1	1	21	86	106	UGCCAAAGGAGAUUUGCCCCG	: :: : ::. :::::::::	AGUGGAAUAUUACCUUUGGCA	Translation		1	Phosphate homeostasis	https://doi.org/10.1186/1471-2229-13-214
Ath-miR399e	ColLac33	4	-1	1	21	376	395	UGCCAAAGGAGAUUUGCCUCG	:::::: ::::::::::::	AGAGGCAC-UCUCCUUUGGCA	Cleavage		1	Phosphate homeostasis	https://doi.org/10.1186/1471-2229-13-214
Ath-miR399e	ColLac46	4.5	-1	1	21	381	401	UGCCAAAGGAGAUUUGCCUCG	: ::: :: :::::::::	GCAUGCACAUAUCCUUUGGCU	Translation		1	Phosphate homeostasis	https://doi.org/10.1186/1471-2229-13-214
Ath-miR399e	ColLac21	5	-1	1	21	352	371	UGCCAAAGGAGAUUUGCCUCG	:::: : : :::::::::::	AGAGGGACA-CUCCUUUGGCA	Cleavage		1	Phosphate homeostasis	https://doi.org/10.1186/1471-2229-13-214
Ath-miR399e	ColLac37	5	-1	1	21	387	407	UGCCAAAGGAGAUUUGCCUCG	.:: :: :::.:::::::	AAGGGGAACCCUCUUUUGGCA	Cleavage		2	Phosphate homeostasis	https://doi.org/10.1186/1471-2229-13-214
Ath-miR399e	ColLac37	5	-1	1	21	678	698	UGCCAAAGGAGAUUUGCCUCG	: :: :: :::::::: ::.	CAAGACAUAUCUCCUUCGGUU	Cleavage		2	Phosphate homeostasis	https://doi.org/10.1186/1471-2229-13-214
Ath-miR399e	ColLac41	5	-1	1	21	86	106	UGCCAAAGGAGAUUUGCCUCG	: :: : ::. :::::::::	AGUGGAAUAUUACCUUUGGCA	Translation		1	Phosphate homeostasis	https://doi.org/10.1186/1471-2229-13-214
Ath-miR399e	ColLac40	5	-1	1	21	387	407	UGCCAAAGGAGAUUUGCCUCG	: ::: :: :.:::::::	GCACGCACAUAUUCUUUGGCU	Translation		1	Phosphate homeostasis	https://doi.org/10.1186/1471-2229-13-214
Ath-miR399f	ColLac37	4.5	-1	1	21	387	407	UGCCAAAGGAGAUUUGCCCGG	::: :: :::.:::::::	AAGGGGAACCCUCUUUUGGCA	Cleavage		1	Phosphate homeostasis	https://doi.org/10.1186/1471-2229-13-214
Ath-miR399f	ColLac33	5	-1	1	21	376	395	UGCCAAAGGAGAUUUGCCCGG	:::: ::::::::::::	AGAGGCAC-UCUCCUUUGGCA	Cleavage		1	Phosphate homeostasis	https://doi.org/10.1186/1471-2229-13-214
Ath-miR399f	ColLac41	5	-1	1	21	86	106	UGCCAAAGGAGAUUUGCCCGG	:: : ::. :::::::::	AGUGGAAUAUUACCUUUGGCA	Translation		1	Phosphate homeostasis	https://doi.org/10.1186/1471-2229-13-214
Ath-miR400	ColLac11	4.5	-1	1	21	1297	1317	UAUGAGAGUAUUAUAAGUCAC	:::.: ::..::::.::: :	CUGAUUAAUGGUACUUUCAAA	Cleavage		1	Heat stress response and Development	https://doi.org/10.1016/j.molcel.2012.08.032
Ath-miR400	ColLac16	5	-1	1	21	874	894	UAUGAGAGUAUUAUAAGUCAC	::::: :::..:::.::	CAAACUUACAAUGUUCUUAUU	Cleavage		1	Heat stress response and Development	https://doi.org/10.1016/j.molcel.2012.08.032
Ath-miR408	ColLac22	3	-1	1	21	122	142	UGCACUGCCUCUUCCCUGGCU	:::.: :::::::: :::::	CGCCGGUGAAGAGGCUGUGCA	Cleavage		1	Copper Homeostasis	https://doi.org/10.3390/ijms23010530
Ath-miR4227	ColLac15	4.5	-1	1	21	1739	1759	AUUGAUUGGUAACAUGAAAUU	:: :::: :..:::::::	UUGUUAAUGUCAUUAAUCAAU	Translation		1	Information not available
Ath-miR4227	ColLac10	5	-1	1	21	1125	1145	UUGAAAUUGUAGAUUUCGUAC	:::: ::::.:: ::::	ACCCGAAUUCUAUAACUUCAC	Cleavage		1	Information not available
Ath-miR4243	ColLac12	5	-1	1	21	1269	1289	UUGAAAUUGUAGAUUUCGUAC	::: . .:::.:::::::	UCCCGAUGGUUACGAUUUCAA	Cleavage		1	Information not available
Ath-miR4243	ColLac38	5	-1	1	21	1187	1207	UUGAAAUUGUAGAUUUCGUAC	:: ::::.:.::. :::..	CAACCAAAUUUGCAGCUUCGG	Cleavage		1	Information not available
Ath-miR5020a	ColLac10	4	-1	1	21	511	531	UGGAAGAAGGUGAGACUUGCA	::: ::.::::::::: :	CAGAAGGCUUACCUUCUUCGA	Cleavage		1	Drought- stress responsive	https://doi.org/10.22080/jgr.2024.26535.1380
Ath-miR5020a	ColLac8	5	-1	1	21	658	678	UGGAAGAAGGUGAGACUUGCA	::: ::.:::::::::	GAGAAGACUUACCUUCUUCGC	Cleavage		1	Drought- stress responsive	https://doi.org/10.22080/jgr.2024.26535.1380
Ath-miR5020b	ColLac44	4	-1	1	24	1108	1130	AUGGCAUGAAAGAAGGUGAGAAUU	::.:: ::.::::::::::	GAAGCUUAC-UUUUUUCAUGCCAA	Cleavage		1	Drought- stress responsive	https://doi.org/10.22080/jgr.2024.26535.1380
Ath-miR5021	ColLac44	4.5	-1	1	20	599	618	GAAGAAGAAGAAGAAAAGAG	::::::::::::: : :.	ACCUUUUCUUCUUCUCCAUU	Cleavage		1	Stress responsive	https://doi.org/10.1016/j.cpb.2021.100224
Ath-miR5021	ColLac29	5	-1	1	20	1610	1629	GAAGAAGAAGAAGAAAAGAG	:: ::::::.::: :.: :	AUCCUUUCUUUUUCGUUUAC	Cleavage		1	Stress responsive	https://doi.org/10.1016/j.cpb.2021.100224
Ath-miR5023	ColLac44	4	-1	1	21	603	623	UUGGUAGUGGAUAAGGGGGCA	: .:..::: ::::.:.::::	UUUCUUCUUCUCCAUUGCCAA	Cleavage		2	Cold- stress responsive	https://doi.org/10.1371/journal.pone.0286324
Ath-miR5023	ColLac44	4	-1	1	21	2226	2246	UUGGUAGUGGAUAAGGGGGCA	: .:..::: ::::.:.::::	UUUCUUCUUCUCCAUUGCCAA	Cleavage		2	Cold- stress responsive	https://doi.org/10.1371/journal.pone.0286324
Ath-miR5023	ColLac32	5	-1	1	21	434	454	UUGGUAGUGGAUAAGGGGGCA	:::::::::.: ::::	GUGUGCCUUAUCCAUUUCCAA	Cleavage		1	Cold- stress responsive	https://doi.org/10.1371/journal.pone.0286324
Ath-miR5023	ColLac21	5	-1	1	21	434	454	UUGGUAGUGGAUAAGGGGGCA	.::::::::::.: :: :	GUGUCCCUUAUCCAUUUCCCA	Cleavage		1	Cold- stress responsive	https://doi.org/10.1371/journal.pone.0286324
Ath-miR5028	ColLac43	5	-1	1	21	906	926	AAUUGGGUUUAUGCUAGAGUU	:.: :::: : :::::.:::	UAUUGUAGCCUCAACCCGAUU	Translation		1	Development	https://doi.org/10.1080/15476286.2014.996474
Ath-miR5631	ColLac32	4.5	-1	1	21	1083	1103	UGGCAGGAAGGACAUAAUUUU	:: : .::::::::.::: :	CAACUCGUGUCCUUCUUGCAA	Cleavage		1	Information not available
Ath-miR5634	ColLac6	5	-1	1	21	102	122	AGGGACUUUGUGAAUUUAGGG	:::: ::::::::: ...	GACUAAUUUCACAAAGCUUUG	Cleavage		1	Information not available
Ath-miR5638	ColLac21	4	-1	1	21	705	725	ACAGUGGUCAUCUGGUGGGCU	: :::. :::::::...:::	UGGCCAUGAGAUGACUGUUGU	Cleavage		1	Information not available
Ath-miR5650	ColLac13	5	-1	1	21	1594	1614	UGUUUUGGAUCUUAGAUACAC	:.:.::::.::::.::	ACUGCUUUGAGAUUCAAAGCA	Cleavage		1	Information not available
Ath-miR5650	ColLac20	5	-1	1	21	1546	1566	UGUUUUGGAUCUUAGAUACAC	:::.::::..:::.::	ACUGCUCUGAGAUUUAAAGCA	Cleavage		1	Information not available
Ath-miR5659	ColLac46	5	-1	1	23	1651	1673	CGAUGAAGGUCUUUGGAACGGUA	: : ::::.::::::: ::	CCACCUCCCAAGGACCUUCCUCC	Cleavage		1	Information not available
Ath-miR5661	ColLac20	5	-1	1	21	303	323	AGAGGUACAUCAUGUAGUCUG	..:: : :::.::::.:::	UGGAACAGAUGGUGUAUCUCA	Cleavage		1	Abiotic- stress responsive	https:// doi.org/10.3390/antiox11091782
Ath-miR5663	ColLac26	5	-1	1	21	225	245	AGCUAAGGAUUUGCAUUCUCA	:.:::::::::.:: : :	AUUGGAUGCAAAUCUUUUGAU	Cleavage		1	Information not available
Ath-miR5997	ColLac9	4.5	-1	1	21	1376	1396	UGAAACCAAGUAGCUAAAUAG	: ::: : .::: ::::::.:	CAAUUCAUUUACAUGGUUUUA	Cleavage		1	Information not available
Ath-miR5998	ColLac16	3.5	-1	1	21	1749	1769	ACAGUUUGUGUUUUGUUUUGU	: ::..:::::..:::::: :	AAAAGGCAAAAUGCAAACUUU	Cleavage		2	Drought- stress responsive	https://doi.org/10.1007/s10709-022-00177-3
Ath-miR5998	ColLac16	5	-1	1	21	99	119	ACAGUUUGUGUUUUGUUUUGU	.: : .:::.:::. ::::::	GCUAUGCAAGACAUCAACUGU	Cleavage		2	Drought- stress responsive	https://doi.org/10.1007/s10709-022-00177-3
Ath-miR773	ColLac15	5	-1	1	22	170	191	UUUGCUUCCAGCUUUUGUCUCC	.::: :::::: ::::...	CUGGACCAAAGCUUGAAGUGGU	Cleavage		1	Biotic Stress Responces	https://doi.org/10.1094/MPMI-05-17-0108-R
Ath-miR773	ColLac36	5	-1	1	22	195	216	UUUGCUUCCAGCUUUUGUCUCC	.: :::::::::. ::.:	CCGAGCCAAAGCUGGAGACAGA	Cleavage		1	Biotic Stress Responces	https://doi.org/10.1094/MPMI-05-17-0108-R
Ath-miR775	ColLac36	3.5	-1	1	23	663	685	UUUUCGAUGUCUAGCAGUGCCAA	:::::: :::: ::::::.	CAAUCACUGCGAGACUUCGAAAG	Cleavage		1	Leaf Development	https://doi.org/10.1093/plcell/koaa049
Ath-miR777	ColLac13	5	-1	1	22	354	375	UACGCAUUGAGUUUCGUUGCUU	:. ....: :::::::::.: :	AGAUGGUGUAACUCAAUGUGCA	Cleavage		1	Information not available
Ath-miR779	ColLac42	5	-1	1	21	2058	2079	UGAUUGGAAAU-UUCGUUGACU	::::.::. :::::::.::.	CUUCAAUGAGGAUUUCCAGUCG	Translation		1	Information not available
Ath-miR8165	ColLac33	5	-1	1	24	1710	1733	AAUGGAGGCAAGUGUGAAGGAGAU	: ::: :: :.:::::: :::	UCCCCCUGCAGAUUUGCCUACAUG	Cleavage		1	Information not available
Ath-miR8179	ColLac17	5	-1	1	21	748	769	UGACUGCAUUAACUU-GAUCGU	..:.:. :::::.:::::::.	GUGGUUGAAGUUGAUGCAGUUU	Cleavage		1	Information not available
Ath-miR8181	ColLac43	5	-1	1	20	545	564	UGGGGGUGGGGGGGUGACAG	::::. :....:::::.::	CUGUUCCUUUUCCACCUCCU	Cleavage		1	Development	https://doi.org/10.1016/j.jplph.2021.153394
Ath-miR8182	ColLac24	5	-1	1	22	259	280	UUGUGUUGCGUUUCUGUUGAUU	: ::::::::..::.:.. ::	AUUCAACAGAGGCGUAGUUCAU	Cleavage		1	Information not available
Ath-miR8184	ColLac46	4	-1	1	21	419	439	UUGGUCUGAUUACGAAUGUAU	.:.:: :.::::::: .::::	GUGCAAUUGUAAUCAUGCCAA	Cleavage		1	Information not available
Ath-miR826	ColLac27	4.5	-1	1	21	1380	1400	UUUCACGUGUCCAAAACCAGA	::: :: ::.:..:::.::	AAUGGAUUGGGGCGUGUGGAA	Cleavage		1	Nitrogen assimilation	https://doi.org/10.1104/pp.113.228635
Ath-miR832	ColLac41	5	-1	1	21	1813	1833	UUGAUUCCCAAUCCAAGCAAG	:: : :::.:::::: ::::	CUCACAUGGGUUGGGAUUCAA	Cleavage		1	Information not available
Ath-miR832	ColLac27	5	-1	1	21	277	297	UUGAUUCCCAAUCCAAGCAAG	:: : :::: ::::: ::::	AUUACAUGGAAUGGGAUUCAA	Translation		1	Information not available
Ath-miR834	ColLac45	5	-1	1	21	1514	1533	UGGUAGCAGUAGCGGUGGUAA	: : ::::::::: :::::	GGAACUCCGCUACUG-UACCA	Cleavage		1	Germination	https://doi.org/10.1038/s41598-017-18823-8
Ath-miR840	ColLac35	4.5	-1	1	22	978	999	UUGUUUAGGUCCCUUAGUUUCU	:.:::. :::::::.:: :	GACAGCUAGUGGACCUAGACCA	Cleavage		1	Leaf senescence	https://doi.org/10.1111/tpj.15559
Ath-miR840	ColLac42	5	-1	1	22	2889	2910	UUGUUUAGGUCCCUUAGUUUCU	::. :.: ::::::..:::.	UCAAGAUGAAGGACCUGGACAG	Cleavage		1	Leaf senescence	https://doi.org/10.1111/tpj.15559
Ath-miR841a	ColLac42	5	-1	1	21	42	62	UUUCUAGUGGGUCGUAUUCAC	: :..: :::::::.: :..:	GCGGGUCCGACCCAUUUGGGA	Cleavage		1	Information not available
Ath-miR841a	ColLac15	5	-1	1	21	828	848	UUUCUAGUGGGUCGUAUUCAC	: : : : ::...:::::.::	GAGCACAAGAUUUACUAGGAA	Cleavage		1	Information not available
Ath-miR841b	ColLac42	5	-1	1	21	43	63	AUUUCUAGUGGGUCGUAUUCA	:..: :::::::.: :..::	CGGGUCCGACCCAUUUGGGAU	Cleavage		1	Information not available
Ath-miR843	ColLac7	4.5	-1	1	21	651	671	UUUAGGUCGAGCUUCAUUGGA	:::::.::.:.:.: :..:	AACAAUGGAGUUUGGCGUGGA	Cleavage		1	Stress responsive	https://doi.org/10.1186/s43141-020-00083-1
Ath-miR843	ColLac24	5	-1	1	21	1042	1062	UUUAGGUCGAGCUUCAUUGGA	:::.::. ::::: :::::	GCCAGUGGUGCUCGCCCUAAC	Cleavage		1	Stress responsive	https://doi.org/10.1186/s43141-020-00083-1
Ath-miR843	ColLac15	5	-1	1	21	2602	2622	UUUAGGUCGAGCUUCAUUGGA	: :::: :::: :.:::::	GCAAAUGCAGCUAGGCCUAAU	Cleavage		1	Stress responsive	https://doi.org/10.1186/s43141-020-00083-1
Ath-miR844	ColLac32	5	-1	1	21	1296	1316	UUAUAAGCCAUCUUACUAGUU	:..: ::: ::::::::::	AGUUUUCAAGCUGGCUUAUAA	Translation		1	Information not available
Ath-miR846	ColLac34	3.5	-1	1	21	962	982	UUUGAAUUGAAGUGCUUGAAU	:::::::::.:::::: :::	AUUCAAGCAUUUCAAUCAAAA	Cleavage		1	Hormonal regulation	https://doi.org/10.1007/s11103-013-0015-6
Ath-miR846	ColLac32	4	-1	1	21	1174	1194	UUUGAAUUGAAGUGCUUGAAU	::::::::: :.: :::::.	CUUCAAGCACAUUAUUUCAAG	Translation		1	Hormonal regulation	https://doi.org/10.1007/s11103-013-0015-6
Ath-miR846	ColLac2	5	-1	1	21	114	134	UUUGAAUUGAAGUGCUUGAAU	.::::: . ::::.:: ::::	GUUCAACUUCUUCGAUCCAAA	Cleavage		1	Hormonal regulation	https://doi.org/10.1007/s11103-013-0015-6
Ath-miR846	ColLac16	5	-1	1	21	1554	1574	UUUGAAUUGAAGUGCUUGAAU	:...: :.:::::::: :.	GCUUGGGAAUUUCAAUUCCAG	Cleavage		1	Hormonal regulation	https://doi.org/10.1007/s11103-013-0015-6
Ath-miR846	ColLac25	5	-1	1	21	663	683	UUUGAAUUGAAGUGCUUGAAU	:: : ::.: :::::::::	CUUGCAUCAUUCCAAUUCAAA	Translation		1	Hormonal regulation	https://doi.org/10.1007/s11103-013-0015-6
Ath-miR861	ColLac37	5	-1	1	21	36	56	GAUGGAUAUGUCUUCAAGGAC	..:::..:.::: ::..::	ACUUUUGGGGGCAUUUCUGUC	Cleavage		1	Information not available
Ath-miR861	ColLac29	5	-1	1	21	677	698	GAUGGAUAUGUCUU-CAAGGAC	:::: : :::::::::...:.	UUCCUGGGAAGACAUAUUUGUU	Cleavage		1	Information not available
Ath-miR864	ColLac34	5	-1	1	21	1353	1373	UCAGGUAUGAUUGACUUCAAA	: ::.:::.:.::::.: ::	UGUGGAGUUAGUCAUGCAGGA	Cleavage		1	Information not available
Ath-miR867	ColLac5	5	-1	1	21	254	274	UUGAACAUGGUUUAUUAGGAA	::::. :: ::::: :::.	AACCUAGGAAUCCAUGGUCAG	Translation		1	Hormonal regulation	https://doi.org/10.1016/j.cpb.2021.100224
Ath-miR867	ColLac2	5	-1	1	21	154	174	UUGAACAUGGUUUAUUAGGAA	:: :.: .:::::::: ::	AACCCAGUUGACCAUGUUGAA	Cleavage		1	Hormonal regulation	https://doi.org/10.1016/j.cpb.2021.100224
Ath-miR869	ColLac7	4.5	-1	1	21	826	846	UCUGGUGUUGAGAUAGUUGAC	: :::: :::.: ::::.::	GGCAACCUUCUUACCACCGGA	Cleavage		1	Stress responsive	https://doi.org/10.1186/s12870-023-04240-9
Ath-miRN118	ColLac7	4.5	-1	1	20	794	815	UGAGCUGUGAUGAAAU--UGGC	:::: ::::::::::.::: :	GCCAUUAUUUCAUCACGGCUAA	Cleavage		1	Information not available
Ath-miRN129	ColLac38	5	-1	1	21	1342	1362	AUGACUUAUUGUUGUGUUACC	:::.::::...:::: ::	AAUAAUACAAUGGUAAGCAAU	Cleavage		1	Information not available
Ath-miRN129	ColLac6	5	-1	1	21	1129	1150	AUGACUUAUUGUUG-UGUUACC	: :::.. :::.:::::::.:	GUUAAUGGCAAUAAUAAGUUAG	Cleavage		1	Information not available
Ath-miRN132	ColLac21	4	-1	1	21	1564	1584	AAGUCCUCGUGUUGCAUCGCU	:: :::::.:.::::::	GUUCAUACAACAUGGGGACUU	Cleavage		1	Information not available
Ath-miRN132	ColLac31	4	-1	1	21	122	142	AAGUCCUCGUGUUGCAUCGCU	: :::::.::: ::::::	GACUAUGCAGCACAAGGACUA	Cleavage		1	Information not available
Ath-miRN132	ColLac32	5	-1	1	21	1539	1560	AAGUCCUCGUGUUGCAU-CGCU	::.: :: :::::.:.::.:::	AGUGCAUACAACAUGGGGGCUU	Cleavage		1	Information not available
Ath-miRN134	ColLac25	3.5	-1	1	20	939	957	UCUGGGAUGAAUUUGGAUCU	::: :::::::.::.::::.	AGA-CCAAAUUUAUUCCAGG	Cleavage		1	Information not available
Ath-miRN134	ColLac20	5	-1	1	20	870	889	UCUGGGAUGAAUUUGGAUCU	: : : :::::::::: .::	AAACCAAAAUUCAUCCAGGA	Cleavage		1	Information not available
Ath-miRN135	ColLac42	3.5	-1	1	21	1709	1729	UUAGAAUGUGAUGCAAAACUU	:::: :::::::::.::	CUGUUUCUCAUCACAUUUUAC	Cleavage		1	Information not available
Ath-miRN137	ColLac24	5	-1	1	21	1380	1400	ACAAUUCCGUCAACUAAAACC	:::: :::: :::::: :	AUUUUUCGUUGUCGGAAUGGA	Translation		1	Information not available
Ath-miRN140	ColLac27	5	-1	1	22	624	645	GACGCGUGCUUUGUUUGGUUUU	:.. :::.: ::::::::. ::	AGGCCCAGAAAAAGCACGUCUC	Cleavage		1	Information not available
Ath-miRN141	ColLac20	4.5	-1	1	22	368	389	AUGGAUGACUCAGCCCUAGAGA	:::::::.: :::.:::	UUGACAGGGCUGGGACAUUCAU	Cleavage		1	Information not available
Ath-miRN141	ColLac13	5	-1	1	22	413	434	AUGGAUGACUCAGCCCUAGAGA	:::::::.: :::..::	UUGACAGGGCUGGGACAUUUAU	Cleavage		1	Information not available
Ath-miRN142	ColLac42	5	-1	1	22	697	718	AAAACUUCGCUUGUUGAUACUU	: : :::::.:: ::::::	UUGGAGCAACAGGCAAAGUUUG	Cleavage		1	Information not available
Ath-miRN142	ColLac46	5	-1	1	20	1	20	AAAACUUCGCUUGUUGAUAC	:.::::...:: :: ::::	AUGUCAAUGGGCAAAAUUUU	Cleavage		1	Information not available
Ath-miRN149	ColLac44	5	-1	1	22	252	273	CACUUCAUCUGCAGAAGCUGGC	.: .:::::.::: :::: :	CAUAUUUUCUGUAGAAGAAGGG	Cleavage		1	Information not available
Ath-miRN150	ColLac24	3.5	-1	1	21	1398	1418	UUUGAUCAUUCUCCAUGAUAG	::.:::: ::.::.:::.:	GGAUUAUGGUGAGUGGUCAGA	Cleavage		1	Information not available
Ath-miRN151	ColLac17	5	-1	1	21	2282	2302	ACUCAAUAGAAUUCUUAAGAU	::: ::::::: : ::::::	AUCCUAAGAAUCCAAUUGAGG	Translation		1	Information not available
Ath-miRN152	ColLac42	5	-1	1	21	445	465	CAGUUUGUCUUUUCCAACAAC	:::::::..:::: :...:	CUUGUUGGGGAAGAAAGGUUU	Cleavage		1	Information not available
Ath-miRN152	ColLac16	5	-1	1	21	1741	1761	CAGUUUGUCUUUUCCAACAAC	::::::::.:::: ::	AAAAAUGGAAAAGGCAAAAUG	Cleavage		1	Information not available
Ath-miRN152	ColLac44	5	-1	1	21	1269	1289	CAGUUUGUCUUUUCCAACAAC	: :: ::..::::::::	UGUUUUCCAAGGGACAAACUU	Cleavage		1	Information not available
Ath-miRN153	ColLac24	4.5	-1	1	21	249	268	UCUGUUGAAUUCUUGCACUAG	.:.:: : .:.::::::::::	UUGGU-CUGGGAUUCAACAGA	Cleavage		1	Information not available
Ath-miRN153	ColLac36	5	-1	1	21	666	686	UCUGUUGAAUUCUUGCACUAG	: :::.::: :::.: :::	UCACUGCGAGACUUCGAAAGA	Translation		1	Information not available
Ath-miRN34	ColLac32	3.5	-1	1	21	1540	1560	AAGUCCUCGUGUUGCAUUCCU	: :: :::::.:.::.:::	GUGCAUACAACAUGGGGGCUU	Cleavage		1	Information not available
Ath-miRN34	ColLac21	4	-1	1	21	1564	1584	AAGUCCUCGUGUUGCAUUCCU	:: :::::.:.::::::	GUUCAUACAACAUGGGGACUU	Cleavage		1	Information not available
Ath-miRN34	ColLac31	5	-1	1	21	122	142	AAGUCCUCGUGUUGCAUUCCU	:::::.::: ::::::	GACUAUGCAGCACAAGGACUA	Cleavage		1	Information not available
Ath-miRN4412	ColLac13	4.5	-1	1	20	258	277	UGAUGAUGAUGAUGAUGGUU	::.:.::.::. :.::::.:	AAUCGUCGUCGACGUCAUUA	Cleavage		1	Information not available
Ath-miRN4412	ColLac6	5	-1	1	20	477	495	UGAUGAUGAUGAUGAUGGUU	:::::::: ::.::: :::	CACCAUCAU-AUUAUCCUCA	Translation		1	Information not available

## Sheet: Sheet2
Supplementary Table 4: miRNA tragets
miRNA_Acc.	Target_Acc.	Expectation	UPE$	miRNA_start	miRNA_end	Target_start	Target_end	miRNA_aligned_fragment	alignment	Target_aligned_fragment	Inhibition	Target_Desc.	Multiplicity	Function
Ath-miR397a	ColLac32	0.5	-1	1	21	663	683	UCAUUGAGUGCAGCGUUGAUG	::::::.::::::::::::::	CAUCAAUGCUGCACUCAAUGA	Cleavage		1	Targets laccase (LAC) genes, Lignin synthesis
Ath-miR397a	ColLac39	0.5	-1	1	21	690	710	UCAUUGAGUGCAGCGUUGAUG	:::::.::::::::::::::	GAUCAAUGCUGCACUCAAUGA	Cleavage		1	Targets laccase (LAC) genes, Lignin synthesis
Ath-miR397a	ColLac40	1.5	-1	1	21	681	701	UCAUUGAGUGCAGCGUUGAUG	::::::::::::::: :::::	CAUCAACGCUGCACUGAAUGA	Cleavage		1	Targets laccase (LAC) genes, Lignin synthesis
Ath-miR397a	ColLac34	1.5	-1	1	21	687	707	UCAUUGAGUGCAGCGUUGAUG	::::::::::::::::: ::	AAUCAACGCUGCACUCAACGA	Cleavage		1	Targets laccase (LAC) genes, Lignin synthesis
Ath-miR397a	ColLac31	1.5	-1	1	21	675	695	UCAUUGAGUGCAGCGUUGAUG	::::::::::::::::: ::	AAUCAACGCUGCACUCAACGA	Cleavage		1	Targets laccase (LAC) genes, Lignin synthesis
Ath-miR397a	ColLac46	2	-1	1	21	675	695	UCAUUGAGUGCAGCGUUGAUG	::::::.::::::::::: ::	CAUCAAUGCUGCACUCAACGA	Cleavage		1	Targets laccase (LAC) genes, Lignin synthesis
Ath-miR397a	ColLac30	2	-1	1	21	684	704	UCAUUGAGUGCAGCGUUGAUG	.:::::.:::::::: :::::	UAUCAAUGCUGCACUGAAUGA	Cleavage		1	Targets laccase (LAC) genes, Lignin synthesis
Ath-miR397a	ColLac3	2	-1	1	21	99	119	UCAUUGAGUGCAGCGUUGAUG	:::::.::::::::::: ::	AAUCAAUGCUGCACUCAACGA	Cleavage		1	Targets laccase (LAC) genes, Lignin synthesis
Ath-miR397b	ColLac32	2	-1	1	21	663	683	UCAUUGAGUGCAUCGUUGAUG	::::::.: ::::::::::::	CAUCAAUGCUGCACUCAAUGA	Cleavage		1	Targets laccase (LAC) genes, Lignin synthesis
Ath-miR397b	ColLac39	2	-1	1	21	690	710	UCAUUGAGUGCAUCGUUGAUG	:::::.: ::::::::::::	GAUCAAUGCUGCACUCAAUGA	Cleavage		1	Targets laccase (LAC) genes, Lignin synthesis
Ath-miR397a	ColLac33	3	-1	1	21	684	704	UCAUUGAGUGCAGCGUUGAUG	::::::.:: ::.::.:::::	CAUCAAUGCAGCGCUUAAUGA	Cleavage		1	Targets laccase (LAC) genes, Lignin synthesis
Ath-miR397a	ColLac38	3	-1	1	21	690	710	UCAUUGAGUGCAGCGUUGAUG	:::::::: :::::::: ::	AAUCAACGCCGCACUCAACGA	Cleavage		1	Targets laccase (LAC) genes, Lignin synthesis
Ath-miR397b	ColLac40	3	-1	1	21	681	701	UCAUUGAGUGCAUCGUUGAUG	:::::::: :::::: :::::	CAUCAACGCUGCACUGAAUGA	Cleavage		1	Targets laccase (LAC) genes, Lignin synthesis
Ath-miR397b	ColLac31	3	-1	1	21	675	695	UCAUUGAGUGCAUCGUUGAUG	::::::: ::::::::: ::	AAUCAACGCUGCACUCAACGA	Cleavage		1	Targets laccase (LAC) genes, Lignin synthesis
Ath-miR397b	ColLac34	3	-1	1	21	687	707	UCAUUGAGUGCAUCGUUGAUG	::::::: ::::::::: ::	AAUCAACGCUGCACUCAACGA	Cleavage		1	Targets laccase (LAC) genes, Lignin synthesis
Ath-miR397b	ColLac46	3.5	-1	1	21	675	695	UCAUUGAGUGCAUCGUUGAUG	::::::.: ::::::::: ::	CAUCAAUGCUGCACUCAACGA	Cleavage		1	Targets laccase (LAC) genes, Lignin synthesis
Ath-miR397b	ColLac30	3.5	-1	1	21	684	704	UCAUUGAGUGCAUCGUUGAUG	.:::::.: :::::: :::::	UAUCAAUGCUGCACUGAAUGA	Cleavage		1	Targets laccase (LAC) genes, Lignin synthesis
Ath-miR397b	ColLac3	3.5	-1	1	21	99	119	UCAUUGAGUGCAUCGUUGAUG	:::::.: ::::::::: ::	AAUCAAUGCUGCACUCAACGA	Cleavage		1	Targets laccase (LAC) genes, Lignin synthesis
Ath-miR397a	ColLac17	4	-1	1	21	690	710	UCAUUGAGUGCAGCGUUGAUG	::: :::::::: ::::: ::	CAUAAACGCUGCCCUCAACGA	Cleavage		1	Targets laccase (LAC) genes, Lignin synthesis
Ath-miR397a	ColLac9	4	-1	1	21	681	701	UCAUUGAGUGCAGCGUUGAUG	::.::.:::::: : :::::	AAUUAAUGCUGCAAUGAAUGA	Cleavage		1	Targets laccase (LAC) genes, Lignin synthesis
Ath-miR397a	ColLac42	4.5	-1	1	21	3618	3638	UCAUUGAGUGCAGCGUUGAUG	::::::: :::::.: ::: :	CAUCAACUCUGCAUUGAAUCA	Cleavage		1	Targets laccase (LAC) genes, Lignin synthesis
Ath-miR397a	ColLac8	4.5	-1	1	21	681	701	UCAUUGAGUGCAGCGUUGAUG	.::.::.:::::. : :::::	UAUUAAUGCUGCGAUGAAUGA	Cleavage		1	Targets laccase (LAC) genes, Lignin synthesis
Ath-miR397b	ColLac33	4.5	-1	1	21	684	704	UCAUUGAGUGCAUCGUUGAUG	::::::.: ::.::.:::::	CAUCAAUGCAGCGCUUAAUGA	Cleavage		1	Targets laccase (LAC) genes, Lignin synthesis
